# Supplementary material for: 1,3-Benzothia­zol-2-amine
Source: Acta Crystallogr Sect E Struct Rep Online. 2009 Jul 18;65(Pt 8):o1894. doi: 10.1107/S1600536809027561 (PMC2977242; doi:10.1107/S1600536809027561)
Supplement: Supplementary file 1 [file e-65-o1894-sup1.cif]

##############################################################################
###                                                                        ###
###        Electronic paper (Acta Crystallographica Section E)             ###
###                                                                        ###
##############################################################################
#                                                                            #
# This CIF contains the data in a paper accepted for publication in Acta     #
# Crystallographica Section E. It conforms to the requirements of Notes      #
# for Authors for Section E, and has been peer reviewed under the auspices   #
# of the IUCr Commission on Journals.                                        #
#                                                                            #
# Full details of the Crystallographic Information File format               #
# are given in the paper "The Crystallographic Information File (CIF):       #
# a New Standard Archive File for Crystallography" by S. R. Hall, F. H.      #
# Allen and I. D. Brown [Acta Cryst. (1991), A47, 655-685].                  #
#                                                                            #
# The current version of the core CIF dictionary is obtainable from          #
# ftp://ftp.iucr.org/pub/cif_core.dic. The current version number is 2.4.    #
#                                                                            #
# Software is freely available for graphical display of the structure(s) in  #
# this CIF.  For information consult the CIF home page http://www.iucr.org/  #
# cif/home.html                                                              #
#                                                                            #
# This file may be used for bona fide research purposes within the           #
# scientific community so long as proper attribution is given to the journal # 
# article from which it was obtained.                                        #
#                                                                            #
##############################################################################
                                             
data_I
_audit_creation_method     SHELXL-97
_chemical_name_systematic
;
1,3-Benzothiazol-2-amine
;
_chemical_name_common     2-aminobenzothiazole
_chemical_formula_moiety     'C7 H6 N2 S'
_chemical_formula_sum     'C7 H6 N2 S'
_chemical_formula_iupac     'C7 H6 N2 S'
_chemical_formula_weight     150.20
_chemical_melting_point     ?
_symmetry_cell_setting     monoclinic
_symmetry_space_group_name_H-M     'P 21/c'
_symmetry_space_group_name_Hall     '-P 2ybc'
loop_
    _symmetry_equiv_pos_site_id
    _symmetry_equiv_pos_as_xyz
    1 x,y,z
    2 -x,1/2+y,1/2-z
    3 -x,-y,-z
    4 x,1/2-y,1/2+z
_cell_length_a     14.606(4)
_cell_length_b     3.9970(10)
_cell_length_c     11.565(4)
_cell_angle_alpha     90.00
_cell_angle_beta     94.47(2)
_cell_angle_gamma     90.00
_cell_volume     673.1(3)
_cell_formula_units_Z     4
_cell_measurement_reflns_used     42133
_cell_measurement_theta_min     3.54
_cell_measurement_theta_max     25.56
_cell_measurement_temperature     173(2)
_exptl_crystal_description     block
_exptl_crystal_colour     colourless
_exptl_crystal_size_max     0.50
_exptl_crystal_size_mid     0.50
_exptl_crystal_size_min     0.50
_exptl_crystal_density_diffrn     1.482
_exptl_crystal_density_meas     ?
_exptl_crystal_density_method     'not measured'
_exptl_crystal_F_000     312
_exptl_absorpt_coefficient_mu     0.390
_exptl_absorpt_correction_type     none
_exptl_absorpt_process_details     ?
_exptl_absorpt_correction_T_min     ?
_exptl_absorpt_correction_T_max     ?
_exptl_special_details
;
;
_diffrn_ambient_temperature     173(2)
_diffrn_radiation_type     MoK\a
_diffrn_radiation_wavelength     0.71073
_diffrn_radiation_source     'fine-focus sealed tube'
_diffrn_radiation_monochromator     graphite
_diffrn_measurement_device_type     'Stoe IPDS-2'
_diffrn_measurement_method     '\f and \w'
_diffrn_detector_area_resol_mean     ?
_diffrn_reflns_number     2783
_diffrn_reflns_av_R_equivalents     0.0858
_diffrn_reflns_av_sigmaI/netI     0.0593
_diffrn_reflns_theta_min     3.53
_diffrn_reflns_theta_max     25.17
_diffrn_reflns_theta_full     25.00
_diffrn_measured_fraction_theta_max     0.978
_diffrn_measured_fraction_theta_full     0.991
_diffrn_reflns_limit_h_min     -17
_diffrn_reflns_limit_h_max     15
_diffrn_reflns_limit_k_min     -4
_diffrn_reflns_limit_k_max     4
_diffrn_reflns_limit_l_min     -13
_diffrn_reflns_limit_l_max     13
_diffrn_standards_number     0
_diffrn_standards_interval_count     ?
_diffrn_standards_interval_time     ?
_diffrn_standards_decay_%     0
_refine_special_details
;
Refinement of <i>F</i>^2^ against ALL reflections. The weighted <i>R</i>-factor
<i>wR</i> and goodness of fit <i>S</i> are based on <i>F</i>^2^, conventional
<i>R</i>-factors <i>R</i> are based on <i>F</i>, with <i>F</i> set to zero for
negative <i>F</i>^2^. The threshold expression of <i>F</i>^2^ >
\s(<i>F</i>^2^) is used only for calculating <i>R</i>-factors(gt) <i>etc</i>.
and is not relevant to the choice of reflections for refinement.
<i>R</i>-factors based on <i>F</i>^2^ are statistically about twice as large
as those based on <i>F</i>, and <i>R</i>- factors based on ALL data will be
even larger.
;
_reflns_number_total     1181
_reflns_number_gt     1061
_reflns_threshold_expression     I>2\s(I)
_refine_ls_structure_factor_coef     Fsqd
_refine_ls_matrix_type     full
_refine_ls_R_factor_all     0.0556
_refine_ls_R_factor_gt     0.0517
_refine_ls_wR_factor_gt     0.1386
_refine_ls_wR_factor_ref     0.1427
_refine_ls_goodness_of_fit_ref     1.063
_refine_ls_restrained_S_all     1.064
_refine_ls_number_reflns     1181
_refine_ls_number_parameters     99
_refine_ls_number_restraints     2
_refine_ls_hydrogen_treatment     mixed
_refine_ls_weighting_scheme     calc
_refine_ls_weighting_details
         'calc w=1/[\s^2^(Fo^2^)+(0.1031P)^2^+0.0494P] where P=(Fo^2^+2Fc^2^)/3'
_atom_sites_solution_hydrogens     geom
_atom_sites_solution_primary     direct
_atom_sites_solution_secondary     difmap
_refine_ls_shift/su_max     0.000
_refine_ls_shift/su_mean     0.000
_refine_diff_density_max     0.378
_refine_diff_density_min     -0.313
_refine_ls_extinction_method     none
_refine_ls_extinction_coef     ?
loop_
    _atom_type_symbol
    _atom_type_description
    _atom_type_scat_dispersion_real
    _atom_type_scat_dispersion_imag
    _atom_type_scat_source
    'C' 'C' 0.0033 0.0016
                         'International Tables Vol C Tables 4.2.6.8 and 6.1.1.4'
    'H' 'H' 0.0000 0.0000
                         'International Tables Vol C Tables 4.2.6.8 and 6.1.1.4'
    'N' 'N' 0.0061 0.0033
                         'International Tables Vol C Tables 4.2.6.8 and 6.1.1.4'
    'O' 'O' 0.0106 0.0060
                         'International Tables Vol C Tables 4.2.6.8 and 6.1.1.4'
    'S' 'S' 0.1246 0.1234
                         'International Tables Vol C Tables 4.2.6.8 and 6.1.1.4'
_computing_data_collection     'X-AREA (Stoe & Cie, 2006)'
_computing_cell_refinement     'X-AREA (Stoe & Cie, 2006)'
_computing_data_reduction     'X-RED32 (Stoe & Cie, 2006)'
_computing_structure_solution     'SHELXS97 (Sheldrick, 2008)'
_computing_structure_refinement     'SHELXL97 (Sheldrick, 2008)'
_computing_molecular_graphics
                 'PLATON (Spek, 2009) and Mercury (Macrae <i>et al.</i>,  2006)'
_computing_publication_material     'SHELXL97 (Sheldrick, 2008)'
loop_
    _atom_site_type_symbol
    _atom_site_label
    _atom_site_fract_x
    _atom_site_fract_y
    _atom_site_fract_z
    _atom_site_U_iso_or_equiv
    _atom_site_thermal_displace_type
    _atom_site_calc_flag
    _atom_site_refinement_flags
    _atom_site_occupancy
    S S1 0.17155(4) 0.19806(15) 0.24812(4) 0.0406(3) Uani . . 1.000
    N N1 0.12810(12) 0.4914(5) 0.04966(13) 0.0373(5) Uani . . 1.000
    N N2 0.00290(14) 0.2707(6) 0.14135(17) 0.0427(7) Uani . . 1.000
    C C1 0.25983(15) 0.3777(6) 0.17558(17) 0.0391(7) Uani . . 1.000
    C C2 0.35252(17) 0.3886(7) 0.2091(2) 0.0481(8) Uani . . 1.000
    C C3 0.40994(17) 0.5406(7) 0.1364(2) 0.0523(8) Uani . . 1.000
    C C4 0.37475(18) 0.6870(6) 0.0321(2) 0.0492(8) Uani . . 1.000
    C C5 0.28136(17) 0.6797(6) -0.0011(2) 0.0435(7) Uani . . 1.000
    C C6 0.22260(15) 0.5222(5) 0.07108(17) 0.0381(6) Uani . . 1.000
    C C7 0.09342(15) 0.3274(5) 0.13327(18) 0.0367(7) Uani . . 1.000
    H H2 0.37610 0.29340 0.28060 0.0580 Uiso calc R 1.000
    H H2A -0.009(2) 0.116(6) 0.182(2) 0.062(9) Uiso . . 1.000
    H H2B -0.0377(18) 0.328(7) 0.091(2) 0.063(9) Uiso . . 1.000
    H H3 0.47420 0.54640 0.15710 0.0630 Uiso calc R 1.000
    H H4 0.41550 0.79300 -0.01660 0.0590 Uiso calc R 1.000
    H H5 0.25790 0.78020 -0.07170 0.0520 Uiso calc R 1.000
loop_
    _atom_site_aniso_label
    _atom_site_aniso_U_11
    _atom_site_aniso_U_22
    _atom_site_aniso_U_33
    _atom_site_aniso_U_12
    _atom_site_aniso_U_13
    _atom_site_aniso_U_23
    S1 0.0458(5) 0.0516(5) 0.0240(4) 0.0062(2) 0.0010(3) 0.0025(2)
    N1 0.0421(10) 0.0481(10) 0.0218(8) 0.0010(8) 0.0038(7) -0.0002(7)
    N2 0.0419(11) 0.0582(12) 0.0282(11) -0.0013(9) 0.0048(8) 0.0087(8)
    C1 0.0429(12) 0.0467(11) 0.0278(11) 0.0062(9) 0.0038(9) -0.0062(8)
    C2 0.0472(13) 0.0581(14) 0.0376(12) 0.0064(11) -0.0050(10) -0.0080(10)
    C3 0.0391(12) 0.0645(16) 0.0526(15) 0.0011(11) -0.0001(11) -0.0144(12)
    C4 0.0458(14) 0.0573(15) 0.0456(14) -0.0084(10) 0.0103(11) -0.0114(10)
    C5 0.0454(13) 0.0546(14) 0.0310(11) -0.0034(10) 0.0067(9) -0.0056(9)
    C6 0.0443(12) 0.0456(11) 0.0242(10) 0.0010(9) 0.0023(8) -0.0057(8)
    C7 0.0425(12) 0.0459(13) 0.0215(10) 0.0039(9) 0.0017(9) -0.0031(8)
_geom_special_details
;
Bond distances, angles <i>etc</i>. have been calculated using the rounded
fractional coordinates. All su's are estimated from the variances of the
(full) variance-covariance matrix. The cell e.s.d.'s are taken into account in
the estimation of distances, angles and torsion angles
;
loop_
    _geom_bond_atom_site_label_1
    _geom_bond_atom_site_label_2
    _geom_bond_site_symmetry_1
    _geom_bond_site_symmetry_2
    _geom_bond_distance
    _geom_bond_publ_flag
    S1 C1 . . 1.747(2) no
    S1 C7 . . 1.760(2) n
    N1 C6 . . 1.389(3) n
    N1 C7 . . 1.303(3) n
    N2 C7 . . 1.352(3) n
    N2 H2B . . 0.83(2) no
    N2 H2A . . 0.80(2) no
    C1 C6 . . 1.410(3) no
    C1 C2 . . 1.380(3) no
    C2 C3 . . 1.375(4) no
    C3 C4 . . 1.402(3) no
    C4 C5 . . 1.388(4) no
    C5 C6 . . 1.393(3) no
    C2 H2 . . 0.9500 no
    C3 H3 . . 0.9500 no
    C4 H4 . . 0.9500 no
    C5 H5 . . 0.9500 no
loop_
    _geom_angle_atom_site_label_1
    _geom_angle_atom_site_label_2
    _geom_angle_atom_site_label_3
    _geom_angle_site_symmetry_1
    _geom_angle_site_symmetry_2
    _geom_angle_site_symmetry_3
    _geom_angle
    _geom_angle_publ_flag
    C1 S1 C7 . . . 88.64(10) n
    C6 N1 C7 . . . 110.53(17) n
    H2A N2 H2B . . . 117(3) no
    C7 N2 H2B . . . 123.7(18) no
    C7 N2 H2A . . . 115(2) no
    C2 C1 C6 . . . 122.2(2) no
    S1 C1 C6 . . . 109.29(16) n
    S1 C1 C2 . . . 128.54(17) n
    C1 C2 C3 . . . 118.3(2) no
    C2 C3 C4 . . . 120.7(2) no
    C3 C4 C5 . . . 121.0(2) no
    C4 C5 C6 . . . 118.8(2) no
    C1 C6 C5 . . . 119.0(2) no
    N1 C6 C1 . . . 115.36(18) n
    N1 C6 C5 . . . 125.68(19) n
    S1 C7 N1 . . . 116.18(16) n
    S1 C7 N2 . . . 118.60(16) n
    N1 C7 N2 . . . 125.1(2) n
    C1 C2 H2 . . . 121.00 no
    C3 C2 H2 . . . 121.00 no
    C2 C3 H3 . . . 120.00 no
    C4 C3 H3 . . . 120.00 no
    C3 C4 H4 . . . 119.00 no
    C5 C4 H4 . . . 120.00 no
    C4 C5 H5 . . . 121.00 no
    C6 C5 H5 . . . 121.00 no
loop_
    _geom_torsion_atom_site_label_1
    _geom_torsion_atom_site_label_2
    _geom_torsion_atom_site_label_3
    _geom_torsion_atom_site_label_4
    _geom_torsion_site_symmetry_1
    _geom_torsion_site_symmetry_2
    _geom_torsion_site_symmetry_3
    _geom_torsion_site_symmetry_4
    _geom_torsion
    _geom_torsion_publ_flag
    C7 S1 C1 C2 . . . . -179.8(2) no
    C7 S1 C1 C6 . . . . 0.41(17) no
    C1 S1 C7 N1 . . . . -0.79(18) no
    C1 S1 C7 N2 . . . . -176.53(19) no
    C7 N1 C6 C1 . . . . -0.6(3) no
    C7 N1 C6 C5 . . . . 179.2(2) no
    C6 N1 C7 S1 . . . . 0.9(2) no
    C6 N1 C7 N2 . . . . 176.3(2) no
    S1 C1 C2 C3 . . . . 179.0(2) no
    C6 C1 C2 C3 . . . . -1.2(4) no
    S1 C1 C6 N1 . . . . 0.0(2) no
    S1 C1 C6 C5 . . . . -179.83(17) no
    C2 C1 C6 N1 . . . . -179.8(2) no
    C2 C1 C6 C5 . . . . 0.4(3) no
    C1 C2 C3 C4 . . . . 1.4(4) no
    C2 C3 C4 C5 . . . . -0.6(4) no
    C3 C4 C5 C6 . . . . -0.3(4) no
    C4 C5 C6 N1 . . . . -179.4(2) no
    C4 C5 C6 C1 . . . . 0.4(3) no
loop_
    _geom_hbond_atom_site_label_D
    _geom_hbond_atom_site_label_H
    _geom_hbond_atom_site_label_A
    _geom_hbond_site_symmetry_A
    _geom_hbond_distance_DH
    _geom_hbond_distance_HA
    _geom_hbond_distance_DA
    _geom_hbond_angle_DHA
    _geom_hbond_publ_flag
    N2 H2B N1 3_565 0.83(2) 2.14(2) 2.964(3) 172(2) yes
    N2 H2A N2 2_545 0.80(2) 2.46(2) 3.217(3) 157(2) yes
data_global
_journal_date_recd_electronic     2009-07-07
_journal_date_accepted     2009-07-13
_journal_name_full     'Acta Crystallographica, Section E'
_journal_year     2009
_journal_volume     65
_journal_issue      8
_journal_page_first     o1894
_journal_page_last     o1894
_journal_paper_category     QO
_journal_coeditor_code     JH2090
_publ_contact_author_name     'Stoeckli-Evans, Helen'
_publ_contact_author_address
;
Institute of Physics
University of Neuch\^atel
rue Emile-Argand 11
CH-2009 Neuch\^atel
Switzerland
;
_publ_contact_author_email     'helen.stoeckli-evans@unine.ch'
_publ_contact_author_fax     '+41 32 718 24 26'
_publ_contact_author_phone     '+41 32 718 25 11'
_publ_section_title
;
1,3-Benzothiazol-2-amine
;
loop_
    _publ_author_name
    _publ_author_footnote
    _publ_author_address
    'Altaf, Muhammad' .
;
Institute of Physics
University of Neuch\^atel
rue Emile-Argand 11
CH-2009 Neuch\^atel
Switzerland
;
    'Stoeckli-Evans, Helen' .
;
Institute of Physics
University of Neuch\^atel
rue Emile-Argand 11
CH-2009 Neuch\^atel
Switzerland
;
