# Supplementary material for: 1,3-Benzothia­zol-2-amine
Source: Acta Crystallogr Sect E Struct Rep Online. 2009 Jul 18;65(Pt 8):o1894. doi: 10.1107/S1600536809027561 (PMC2977242; doi:10.1107/S1600536809027561)
Supplement: Supplementary file 2 [file e-65-o1894-Isup2.hkl]

# 
# h,k,l, Fc-squared, Fo-squared, sigma(Fo-squared) and status flag 
# 
data_I
_shelx_title ' G7-22  IPDS2  -100DEGC' 
_shelx_refln_list_code          4 
_shelx_F_calc_maximum       64.02 
_exptl_crystal_F_000       312.00 
_reflns_d_resolution_high  0.8356 
 
loop_ 
 _symmetry_equiv_pos_as_xyz 
 'x, y, z' 
 '-x, y+1/2, -z+1/2' 
 '-x, -y, -z' 
 'x, -y-1/2, z-1/2' 
 
_cell_length_a    14.6060 
_cell_length_b     3.9970 
_cell_length_c    11.5650 
_cell_angle_alpha  90.000 
_cell_angle_beta   94.470 
_cell_angle_gamma  90.000 
 
_shelx_F_squared_multiplier     1.000 
 
loop_ 
 _refln_index_h 
 _refln_index_k 
 _refln_index_l 
 _refln_F_squared_calc 
 _refln_F_squared_meas 
 _refln_F_squared_sigma 
 _refln_observed_status 
   3   0   0       52.94       70.47      2.87 o 
   4   0   0      708.07      806.02      7.55 o 
   5   0   0     1912.06     2188.01     11.08 o 
   6   0   0      324.14      244.11      3.75 o 
   7   0   0      574.48      535.15      5.59 o 
   8   0   0      521.36      647.49      5.96 o 
   9   0   0      231.76      194.22      3.24 o 
  10   0   0       16.73       17.56      1.62 o 
  11   0   0      633.10      573.38      5.30 o 
  12   0   0      313.87      298.48      3.94 o 
  13   0   0        0.22        0.80      1.52 o 
  14   0   0        2.23        4.27      1.61 o 
  15   0   0       29.53       34.61      2.54 o 
  16   0   0        4.18        3.62      1.57 o 
  17   0   0       94.23       96.24      9.16 o 
   1   1   0     1445.70     1595.71     32.34 o 
   2   1   0     4098.78     4415.52     36.71 o 
   3   1   0       10.36       32.90     10.97 o 
   4   1   0      588.80      559.42     24.83 o 
   5   1   0      870.85      725.15    132.30 o 
   6   1   0        9.47        7.76      1.14 o 
   7   1   0      641.25      547.01      4.32 o 
   8   1   0        3.45        1.75      1.33 o 
   9   1   0       18.24       12.14      1.48 o 
  10   1   0      230.37      206.08      2.72 o 
  11   1   0      329.20      285.08      2.92 o 
  12   1   0      124.07      108.39      1.95 o 
  13   1   0      439.65      409.16      3.66 o 
  14   1   0       40.41       35.35      1.55 o 
  15   1   0       13.39       13.21      1.79 o 
  16   1   0       40.59       57.24      2.33 o 
   0   2   0      661.79      607.52     43.83 o 
   1   2   0      350.85      326.36     10.61 o 
   2   2   0        1.28        0.30      0.59 o 
   3   2   0       25.67       29.38      2.68 o 
   4   2   0       23.71       21.54      1.56 o 
   5   2   0      190.24      151.40      6.32 o 
   6   2   0      680.17      648.55     86.51 o 
   7   2   0       44.98       43.63      2.59 o 
   8   2   0       80.55       72.52      1.37 o 
   9   2   0      314.89      286.82      2.96 o 
  10   2   0        8.09        7.25      1.15 o 
  11   2   0      724.12      663.77      3.94 o 
  12   2   0      177.78      166.27      2.23 o 
  13   2   0       21.32       20.32      1.33 o 
  14   2   0       32.24       32.37      1.50 o 
  15   2   0       49.01       41.45      1.67 o 
   1   3   0       10.38       11.63      0.80 o 
   2   3   0      142.84      137.24      1.41 o 
   3   3   0        4.28        4.27      0.92 o 
   4   3   0      213.80      218.13      2.64 o 
   5   3   0        8.07        7.74      0.82 o 
   6   3   0       18.51       18.62      2.65 o 
   7   3   0       90.41       96.32      7.93 o 
   8   3   0       27.07       27.80      4.30 o 
   9   3   0       85.42       89.05     10.70 o 
  10   3   0        1.26        0.84      1.02 o 
  11   3   0        0.06       -0.92      1.68 o 
  12   3   0        3.58        4.81      1.25 o 
  13   3   0       40.88       38.00      1.60 o 
   0   4   0       25.38       28.69      1.34 o 
   1   4   0       27.45       32.14      1.01 o 
   2   4   0        2.11        1.56      0.97 o 
   3   4   0       34.69       38.01      1.15 o 
   4   4   0        0.27        0.04      1.03 o 
   5   4   0       39.87       44.56      8.09 o 
   6   4   0       15.46       19.29      2.12 o 
   7   4   0        5.68        8.01      1.06 o 
   8   4   0        0.36       -0.10      1.26 o 
   9   4   0        5.96        6.76      1.11 o 
 -17   1   1        8.63       11.72      2.00 o 
 -16   1   1        0.59        0.52      1.77 o 
 -15   1   1       36.24       33.36      1.99 o 
 -14   1   1        7.51        8.14      1.26 o 
 -13   1   1       14.14       13.09      1.21 o 
 -12   1   1       13.85       12.92      1.65 o 
 -11   1   1        8.53        6.34      1.15 o 
 -10   1   1      130.05      112.17      1.94 o 
  -9   1   1      114.23      119.58      2.30 o 
  -8   1   1       35.86       35.60      1.25 o 
  -7   1   1      335.01      322.38      4.77 o 
  -6   1   1      148.33      126.98      8.32 o 
  -5   1   1      129.70      109.05      6.69 o 
  -4   1   1        5.22        6.70      1.05 o 
  -3   1   1        8.69        7.40      0.68 o 
  -2   1   1     1783.12     1666.16    147.99 o 
  -1   1   1     1263.88     1571.24     37.23 o 
   1   1   1      665.41      794.06      5.56 o 
   2   1   1       61.30       56.90      0.98 o 
   3   1   1      368.24      406.77      9.06 o 
   4   1   1      454.26      499.39     32.23 o 
   5   1   1      128.09      139.53     14.00 o 
   6   1   1      229.66      250.18     26.44 o 
   7   1   1      714.13      746.05     34.60 o 
   8   1   1      552.20      541.27     17.65 o 
   9   1   1        0.26        1.04      0.95 o 
  10   1   1       30.93       28.11      1.34 o 
  11   1   1       62.05       60.11      1.67 o 
  12   1   1       31.28       25.55      1.35 o 
  13   1   1        1.45        1.31      1.09 o 
  14   1   1       85.99       84.56      2.23 o 
  15   1   1        4.45        4.54      1.22 o 
  16   1   1       11.86       10.75      1.87 o 
 -15   2   1       35.25       32.20      1.57 o 
 -14   2   1       24.65       24.75      1.45 o 
 -13   2   1       81.76       79.96      1.78 o 
 -12   2   1       40.67       42.59      1.48 o 
 -11   2   1       46.31       40.08      1.42 o 
 -10   2   1       13.81       11.90      1.14 o 
  -9   2   1      151.48      130.01      3.71 o 
  -8   2   1      440.57      386.86      3.35 o 
  -7   2   1       64.10       54.32      3.88 o 
  -6   2   1      123.43      114.14      8.17 o 
  -5   2   1      280.72      278.36     24.70 o 
  -4   2   1        9.64        9.45      0.68 o 
  -3   2   1      560.24      545.54     59.28 o 
  -2   2   1       94.78      110.40      7.17 o 
  -1   2   1        0.54        2.60      0.61 o 
   0   2   1        0.05        0.74      0.74 o 
   1   2   1       83.74       75.48      0.99 o 
   2   2   1      224.85      203.29      5.69 o 
   3   2   1      795.28      708.34     33.55 o 
   4   2   1      105.08       96.76      4.23 o 
   5   2   1      268.46      260.33      6.94 o 
   6   2   1      367.09      351.65     40.48 o 
   7   2   1       91.88       88.11      3.28 o 
   8   2   1       49.32       46.28      3.82 o 
   9   2   1      197.12      182.04      2.20 o 
  10   2   1        0.57        1.16      1.03 o 
  11   2   1        4.95        5.32      1.58 o 
  12   2   1        0.60        1.26      1.12 o 
  13   2   1        0.45        0.06      1.14 o 
  14   2   1       13.06       12.10      1.31 o 
  15   2   1       16.16       14.58      1.41 o 
 -13   3   1        9.48       11.08      1.88 o 
 -12   3   1       12.91       13.65      1.34 o 
 -11   3   1      192.96      190.81      9.23 o 
 -10   3   1       29.89       35.67      3.91 o 
  -9   3   1        8.13        9.58      1.06 o 
  -8   3   1      119.49      119.09      2.67 o 
  -7   3   1      184.34      193.01     24.54 o 
  -6   3   1        8.83        8.83      1.49 o 
  -5   3   1       45.68       40.76      1.56 o 
  -4   3   1      474.26      470.90     17.93 o 
  -3   3   1      170.70      179.06      5.37 o 
  -2   3   1      159.38      148.29      6.03 o 
  -1   3   1      163.69      153.03      7.35 o 
   0   3   1        5.52        7.49      0.95 o 
   1   3   1       60.46       54.07      1.49 o 
   2   3   1      183.39      168.96      6.15 o 
   3   3   1      114.11      110.89      5.90 o 
   4   3   1      285.52      286.87      3.72 o 
   5   3   1      213.57      241.60     29.12 o 
   6   3   1        0.80        0.05      0.76 o 
   7   3   1      136.29      139.22      2.30 o 
   8   3   1      135.93      140.57     16.95 o 
   9   3   1       95.18      104.73      5.67 o 
  10   3   1        4.60        5.66      1.19 o 
  11   3   1       45.11       43.66      1.53 o 
  12   3   1        1.45        1.87      1.24 o 
  13   3   1       17.34       16.29      1.95 o 
  -9   4   1      115.31      143.29     12.71 o 
  -8   4   1       57.10       60.96      1.65 o 
  -7   4   1        2.96        3.21      1.04 o 
  -6   4   1      124.07      152.81     21.53 o 
  -5   4   1       50.78       63.39      9.46 o 
  -4   4   1       39.30       39.29      1.18 o 
  -3   4   1       57.84       69.22      7.17 o 
  -2   4   1       15.86       20.57      2.45 o 
  -1   4   1        0.73        2.40      0.97 o 
   0   4   1       41.56       47.57      1.45 o 
   1   4   1       16.70       20.07      1.89 o 
   2   4   1      113.28      117.31      2.41 o 
   3   4   1      111.03      129.16      1.75 o 
   4   4   1        4.66        2.75      4.05 o 
   5   4   1        5.78        9.09      0.91 o 
   6   4   1       83.78       99.30     12.85 o 
   7   4   1        5.87        5.14      2.87 o 
   8   4   1        2.19        2.99      1.28 o 
   9   4   1       26.13       31.01      1.49 o 
 -17   0   2       49.81       49.23      2.99 o 
 -16   0   2        2.12        0.86      1.25 o 
 -15   0   2      165.18      167.03      8.00 o 
 -14   0   2      161.34      153.71     14.20 o 
 -13   0   2       30.87       27.78      3.39 o 
 -12   0   2      879.63      906.84    166.23 o 
 -11   0   2      385.26      404.49     77.15 o 
 -10   0   2      226.38      194.03      3.26 o 
  -4   0   2        5.71        8.14      1.44 o 
  -3   0   2     3293.45     3549.34     10.57 o 
  -2   0   2       88.23       91.48      3.81 o 
  -1   0   2     2959.27     3394.31     10.96 o 
   0   0   2      631.59      654.39     16.44 o 
   2   0   2       19.06       19.65      2.29 o 
   3   0   2       22.41       19.93      4.42 o 
   4   0   2      178.96      116.15     10.33 o 
   5   0   2     1355.77     1476.43    101.55 o 
   6   0   2     2174.32     2092.25    587.36 o 
   7   0   2      664.63      806.98     65.09 o 
   8   0   2      948.59      981.28     56.19 o 
   9   0   2      285.62      238.46      3.46 o 
  10   0   2       34.25       30.58      1.73 o 
  11   0   2      488.16      509.77      4.36 o 
  12   0   2     1037.63      985.26      6.15 o 
  13   0   2        9.81        9.92      1.69 o 
  14   0   2      198.77      179.78      3.30 o 
  15   0   2       12.72       23.27      2.40 o 
  16   0   2        1.11        3.39      2.58 o 
 -16   1   2       52.46       57.06      2.27 o 
 -15   1   2        0.11        0.28      1.67 o 
 -14   1   2       67.34       57.58      1.74 o 
 -13   1   2      106.68       95.49      1.92 o 
 -12   1   2      453.51      398.72      5.53 o 
 -11   1   2        9.28        7.14      0.82 o 
 -10   1   2      560.43      446.54      6.33 o 
  -9   1   2      137.55      132.69      1.79 o 
  -8   1   2     1030.47      845.68     25.91 o 
  -7   1   2      592.56      420.06     90.03 o 
  -6   1   2      204.54      152.52     18.66 o 
  -5   1   2      815.62      684.72    163.52 o 
  -4   1   2        4.37        1.95      0.98 o 
  -3   1   2      116.76      103.71     16.95 o 
  -2   1   2      392.63      375.60     22.13 o 
   0   1   2     1739.36     2028.93     72.26 o 
   1   1   2     1782.32     2081.63     11.04 o 
   2   1   2       42.43       42.84      1.66 o 
   3   1   2      598.30      643.14     26.54 o 
   4   1   2     1528.33     1492.51    232.78 o 
   5   1   2      540.10      478.49     48.22 o 
   6   1   2       40.20       39.38      3.74 o 
   7   1   2       62.51       47.15      2.49 o 
   8   1   2       97.62       80.70      2.70 o 
   9   1   2       76.20       72.77      3.12 o 
  10   1   2     1031.43      937.71     24.37 o 
  11   1   2      436.32      443.42      3.78 o 
  12   1   2        2.92        2.83      1.51 o 
  13   1   2       58.41       66.56      2.04 o 
  14   1   2       25.62       28.24      1.84 o 
  15   1   2       18.80       17.75      1.43 o 
  16   1   2       72.16       88.26      2.59 o 
 -15   2   2        4.50        6.33      1.80 o 
 -14   2   2      127.25      108.88      2.03 o 
 -13   2   2        1.67        2.22      1.20 o 
 -12   2   2       12.09        9.68      1.20 o 
 -11   2   2        4.98        5.56      1.55 o 
 -10   2   2       39.21       36.97      1.40 o 
  -9   2   2        0.80        0.22      0.85 o 
  -8   2   2       24.57       21.98      1.40 o 
  -7   2   2        0.16        0.51      0.63 o 
  -6   2   2      380.66      328.83     17.39 o 
  -5   2   2      192.72      193.94     15.52 o 
  -4   2   2      413.84      454.23     52.81 o 
  -3   2   2     1360.56     1528.03    148.72 o 
  -2   2   2      191.85      198.43     20.47 o 
  -1   2   2     1622.11     1688.42    135.47 o 
   0   2   2      686.68      706.47     63.93 o 
   1   2   2      209.92      213.89     12.01 o 
   2   2   2       88.69       80.85      1.91 o 
   3   2   2     1169.10     1056.11     42.55 o 
   4   2   2        5.22        7.82      1.12 o 
   5   2   2      108.88       99.20      7.23 o 
   6   2   2      396.28      342.21     23.40 o 
   7   2   2      105.39      101.52     13.31 o 
   8   2   2      110.31       92.55      3.33 o 
   9   2   2       11.78       10.21      1.08 o 
  10   2   2       87.36       82.48      2.08 o 
  11   2   2        1.21        1.28      1.09 o 
  12   2   2      174.17      186.98      2.50 o 
  13   2   2       18.33       19.39      1.79 o 
  14   2   2        1.26        2.18      1.24 o 
  15   2   2       21.61       20.03      1.49 o 
 -13   3   2       48.90       46.42      1.61 o 
 -12   3   2       20.57       18.48      1.38 o 
 -11   3   2        2.73        1.44      1.24 o 
 -10   3   2        0.09        0.59      0.95 o 
  -9   3   2        0.72        0.81      0.94 o 
  -8   3   2       43.45       45.01      0.97 o 
  -7   3   2      122.43      134.02     16.74 o 
  -6   3   2        3.50        2.32      0.77 o 
  -5   3   2        0.12        2.85      1.87 o 
  -4   3   2       31.86       35.94      2.49 o 
  -3   3   2        9.77        8.64      1.60 o 
  -2   3   2      278.28      265.25      6.11 o 
  -1   3   2      110.43      102.23      2.78 o 
   0   3   2       16.94       18.03      0.94 o 
   1   3   2        7.90        7.34      1.17 o 
   2   3   2        2.78        3.05      0.73 o 
   3   3   2        0.00       -0.15      0.74 o 
   4   3   2      160.91      151.38      3.21 o 
   5   3   2      178.20      187.95      9.34 o 
   6   3   2        0.16        0.10      0.76 o 
   7   3   2       14.46       14.82      0.86 o 
   8   3   2       50.17       54.30      1.36 o 
   9   3   2       53.85       55.07      2.38 o 
  10   3   2      149.98      149.86      6.13 o 
  11   3   2        1.13        0.67      1.25 o 
  12   3   2        0.38        0.27      1.26 o 
  13   3   2        0.29        0.81      1.30 o 
  -9   4   2        8.32        8.51      2.07 o 
  -8   4   2       29.83       31.85      4.50 o 
  -7   4   2        0.10        0.75      0.89 o 
  -6   4   2        2.19        3.13      1.03 o 
  -5   4   2       13.30       13.44      2.02 o 
  -4   4   2       16.89       18.65      1.77 o 
  -3   4   2        7.82        8.01      0.78 o 
  -2   4   2        0.00        0.18      0.73 o 
  -1   4   2        0.25        0.25      0.73 o 
   0   4   2       11.98       13.12      0.87 o 
   1   4   2        0.01        0.62      0.73 o 
   2   4   2       13.43       14.30      1.45 o 
   3   4   2        0.03        0.43      0.75 o 
   4   4   2        4.21        4.97      0.99 o 
   5   4   2        5.66        6.52      0.88 o 
   6   4   2        9.85       13.21      1.27 o 
   7   4   2        2.84        2.62      1.03 o 
   8   4   2       24.38       27.93      2.48 o 
 -16   1   3        0.04        0.41      1.28 o 
 -15   1   3        1.31        0.61      1.17 o 
 -14   1   3       21.31       20.28      1.05 o 
 -13   1   3       27.42       28.95      1.11 o 
 -12   1   3      281.02      265.18     12.18 o 
 -11   1   3        1.66        1.77      0.85 o 
 -10   1   3       19.88       20.92      1.12 o 
  -9   1   3        3.16        2.08      1.01 o 
  -8   1   3       40.14       25.57      1.29 o 
  -7   1   3        6.07       10.88      1.06 o 
  -6   1   3       59.67       51.28      1.07 o 
  -5   1   3      150.66      141.07     19.83 o 
  -4   1   3      783.22      796.69    140.29 o 
  -3   1   3       14.16       13.61      3.00 o 
  -2   1   3      572.28      575.06    110.10 o 
  -1   1   3     2658.88     2974.90    170.81 o 
   0   1   3      147.23      169.58      4.07 o 
   1   1   3      423.02      477.15      2.66 o 
   2   1   3     1284.01     1394.01     31.28 o 
   3   1   3      297.47      321.89     12.35 o 
   4   1   3      444.02      417.88     51.28 o 
   5   1   3        0.14        2.08      0.85 o 
   6   1   3      137.81      133.13     16.72 o 
   7   1   3       67.58       85.38      6.70 o 
   8   1   3       13.28       14.45      1.24 o 
   9   1   3       12.34       13.57      0.87 o 
  10   1   3       13.98       13.59      0.84 o 
  11   1   3       26.33       22.02      2.49 o 
  12   1   3       27.48       24.97      2.29 o 
  13   1   3        1.04        0.78      1.56 o 
  14   1   3        0.27       -0.01      1.66 o 
  15   1   3        1.19        0.57      1.23 o 
  16   1   3       25.13       29.01      2.17 o 
 -15   2   3       13.00       12.23      1.86 o 
 -14   2   3       20.03       18.82      1.82 o 
 -13   2   3        3.64        4.32      1.19 o 
 -12   2   3      226.76      212.00      8.06 o 
 -11   2   3       36.54       37.48      2.78 o 
 -10   2   3       52.21       49.65      4.71 o 
  -9   2   3        7.04        7.18      0.90 o 
  -8   2   3      154.84      178.83     17.72 o 
  -7   2   3        0.01        0.99      0.63 o 
  -6   2   3      119.11      131.00     14.78 o 
  -5   2   3       19.88       18.36      1.80 o 
  -4   2   3      114.39      156.69     14.25 o 
  -3   2   3      840.40      875.77     13.02 o 
  -2   2   3       46.90       49.66      1.28 o 
  -1   2   3     1863.29     1958.49    116.87 o 
   0   2   3       72.17       58.35      1.13 o 
   1   2   3        0.42        3.65      0.73 o 
   2   2   3        9.13        9.66      1.36 o 
   3   2   3      254.16      208.78     10.97 o 
   4   2   3      275.12      267.03     11.48 o 
   5   2   3        6.85        9.85      0.69 o 
   6   2   3      180.45      168.21      4.36 o 
   7   2   3      284.34      259.07      4.25 o 
   8   2   3       58.03       54.00      1.78 o 
   9   2   3      188.59      183.75      3.81 o 
  10   2   3       67.76       63.58      2.27 o 
  11   2   3       41.58       44.79      2.53 o 
  12   2   3        1.37        0.46      0.83 o 
  13   2   3       10.87       10.51      1.76 o 
  14   2   3       38.31       44.31      2.08 o 
 -13   3   3       72.20       70.81      1.83 o 
 -12   3   3        0.53        1.29      1.24 o 
 -11   3   3       30.69       29.07      2.44 o 
 -10   3   3      171.82      198.88     17.51 o 
  -9   3   3      186.51      201.57     18.52 o 
  -8   3   3       18.54       21.71      2.04 o 
  -7   3   3      162.07      187.90     23.07 o 
  -6   3   3        7.68        7.74      0.67 o 
  -5   3   3       28.76       29.98      0.75 o 
  -4   3   3       69.94       64.22      0.98 o 
  -3   3   3       39.50       38.40      1.27 o 
  -2   3   3       56.22       56.41      6.33 o 
  -1   3   3       23.85       25.57      1.88 o 
   0   3   3       13.03       14.13      1.62 o 
   1   3   3      276.12      257.46      1.40 o 
   2   3   3      116.98      111.60      2.54 o 
   3   3   3        2.10        2.26      0.75 o 
   4   3   3       60.35       61.26      0.99 o 
   5   3   3      202.19      206.19      5.51 o 
   6   3   3        1.36        1.86      0.68 o 
   7   3   3       79.27       75.64      3.24 o 
   8   3   3      141.99      147.37      3.97 o 
   9   3   3        9.64        9.85      0.89 o 
  10   3   3      246.06      255.76      3.20 o 
  11   3   3       21.63       21.79      1.42 o 
  12   3   3       47.47       44.20      1.62 o 
  -8   4   3       18.81       19.53      1.04 o 
  -7   4   3        2.59        2.59      0.90 o 
  -6   4   3       20.20       26.40      2.75 o 
  -5   4   3       40.90       43.95      0.91 o 
  -4   4   3        0.14       -0.22      0.76 o 
  -3   4   3       43.27       45.71      1.24 o 
  -2   4   3       34.20       37.54      0.88 o 
  -1   4   3       91.40      104.31      3.29 o 
   0   4   3      144.50      162.12      3.65 o 
   1   4   3        4.52        8.11      1.01 o 
   2   4   3       14.24       15.13      0.84 o 
   3   4   3      152.41      164.71      3.20 o 
   4   4   3       20.99       20.23      2.21 o 
   5   4   3       19.43       20.75      0.81 o 
   6   4   3       52.15       59.50      3.89 o 
   7   4   3       23.95       24.51      1.80 o 
   8   4   3       39.65       39.98      1.22 o 
 -16   0   4        0.83        0.74      1.04 o 
 -15   0   4      185.67      203.32     29.66 o 
 -14   0   4       10.53       10.33      2.91 o 
 -13   0   4      211.61      179.58      2.31 o 
 -12   0   4      185.77      238.74      2.70 o 
 -11   0   4      735.67      563.57      3.49 o 
 -10   0   4       48.21       67.66      1.87 o 
  -9   0   4     1235.50     1097.77      4.55 o 
  -8   0   4      585.60      519.45      3.18 o 
  -7   0   4       15.12       15.49      1.14 o 
  -6   0   4     1739.52     1642.59      5.50 o 
  -5   0   4       82.15      114.58      2.17 o 
  -4   0   4     2316.17     2767.91      7.30 o 
  -3   0   4      842.94      831.18     29.75 o 
  -2   0   4     1436.98     1589.64      3.92 o 
  -1   0   4       60.83       66.30      1.22 o 
   0   0   4      917.07     1081.45     10.60 o 
   1   0   4      136.25      117.21     13.02 o 
   3   0   4     2069.28     2069.82    187.00 o 
   4   0   4      292.63      284.38     50.08 o 
   5   0   4      331.24      273.62     18.86 o 
   6   0   4     1381.17     1120.50     94.65 o 
   7   0   4       65.21       78.54     10.95 o 
   8   0   4      152.41      195.24     18.50 o 
   9   0   4     1227.55     1287.56     32.25 o 
  10   0   4      793.35      687.91    108.86 o 
  11   0   4        4.56        5.40      1.13 o 
  12   0   4       75.59       79.81      4.24 o 
  13   0   4       43.65       43.21      2.00 o 
  14   0   4       99.75      109.67      2.67 o 
  15   0   4       80.31       81.11      2.72 o 
  16   0   4        1.54        1.08      2.31 o 
 -16   1   4       52.78       48.49      1.89 o 
 -15   1   4       34.70       26.90      1.32 o 
 -14   1   4        5.56        7.61      1.00 o 
 -13   1   4      172.28      173.41     26.28 o 
 -12   1   4        7.18        6.75      1.60 o 
 -11   1   4       54.69       44.33      1.50 o 
 -10   1   4      109.32      124.61      2.25 o 
  -9   1   4        6.93        4.29      1.07 o 
  -8   1   4      594.54      472.85      3.28 o 
  -7   1   4      895.01      817.30    117.43 o 
  -6   1   4      227.00      180.77      7.11 o 
  -5   1   4      498.56      440.51     26.55 o 
  -4   1   4     1689.15     1494.08    200.62 o 
  -3   1   4       95.39       75.15      1.11 o 
  -2   1   4      469.72      476.67     20.75 o 
  -1   1   4      223.72      212.26      5.30 o 
   0   1   4      774.55      936.93     15.77 o 
   1   1   4      169.43      149.54     15.55 o 
   2   1   4      815.53      863.06     42.34 o 
   3   1   4      299.08      314.37      1.67 o 
   4   1   4     1648.93     1661.49    155.35 o 
   5   1   4     1252.06     1213.35     78.88 o 
   6   1   4       66.09       75.13      5.54 o 
   7   1   4     1128.74      945.64     96.46 o 
   8   1   4       15.92       11.42      0.81 o 
   9   1   4       21.18       23.81      1.65 o 
  10   1   4       57.76       58.27      2.85 o 
  11   1   4      462.22      398.43     30.24 o 
  12   1   4        5.22        5.27      1.13 o 
  13   1   4      109.79      110.15      9.27 o 
  14   1   4        0.36        1.05      1.69 o 
  15   1   4       26.98       25.18      2.05 o 
 -15   2   4       46.98       48.28      1.69 o 
 -14   2   4       33.08       28.34      1.47 o 
 -13   2   4        0.44        0.25      1.30 o 
 -12   2   4       48.94       47.42      7.93 o 
 -11   2   4        4.71        5.25      0.93 o 
 -10   2   4      170.87      198.13     25.86 o 
  -9   2   4      642.25      607.18     93.13 o 
  -8   2   4      131.12      115.71      8.80 o 
  -7   2   4       22.34       25.41      0.97 o 
  -6   2   4      155.17      156.93     21.09 o 
  -5   2   4      162.00      195.07      9.03 o 
  -4   2   4       65.00       51.71      0.97 o 
  -3   2   4      259.75      239.28     23.25 o 
  -2   2   4     1846.63     1748.75     93.00 o 
  -1   2   4      561.13      580.26      9.65 o 
   0   2   4      490.56      477.19      4.74 o 
   1   2   4        1.50        4.69      0.76 o 
   2   2   4       25.00       19.34      0.82 o 
   3   2   4      579.95      514.06     29.51 o 
   4   2   4      189.45      173.59     12.05 o 
   5   2   4      234.99      230.47     17.25 o 
   6   2   4        5.98        5.20      0.72 o 
   7   2   4        0.53        1.89      0.65 o 
   8   2   4      299.54      269.81      3.34 o 
   9   2   4      349.73      324.21      8.53 o 
  10   2   4       20.11       21.63      0.90 o 
  11   2   4       35.31       36.90      2.43 o 
  12   2   4        4.69        4.02      0.86 o 
  13   2   4       21.25       24.37      1.31 o 
  14   2   4       42.96       49.95      2.13 o 
 -12   3   4        1.91        1.64      0.96 o 
 -11   3   4       13.53       15.51      1.61 o 
 -10   3   4        4.93        4.02      0.77 o 
  -9   3   4        3.04        1.93      0.74 o 
  -8   3   4        4.24        4.37      0.68 o 
  -7   3   4      118.52      120.06      4.44 o 
  -6   3   4        8.48        9.19      0.68 o 
  -5   3   4       15.87       16.19      1.58 o 
  -4   3   4      106.81      108.35      4.37 o 
  -3   3   4       53.81       52.26      3.67 o 
  -2   3   4      349.33      330.79      9.68 o 
  -1   3   4       57.59       63.39      6.06 o 
   0   3   4       21.96       23.19      1.74 o 
   1   3   4        2.49        2.77      0.64 o 
   2   3   4       18.93       20.62      0.78 o 
   3   3   4       18.85       18.66      0.75 o 
   4   3   4       32.21       30.55      0.79 o 
   5   3   4       26.56       27.18      0.75 o 
   6   3   4        5.20        4.69      0.79 o 
   7   3   4       25.76       24.30      1.18 o 
   8   3   4       21.31       21.83      1.22 o 
   9   3   4        7.16        7.52      0.78 o 
  10   3   4       81.52       83.40      2.06 o 
  11   3   4        4.69        4.95      1.30 o 
  12   3   4        4.10        4.08      1.09 o 
  -8   4   4       16.44       16.44      0.93 o 
  -7   4   4       13.43       13.42      1.16 o 
  -6   4   4        1.51        2.35      0.80 o 
  -5   4   4        4.58        4.00      0.88 o 
  -4   4   4        5.85        5.54      0.75 o 
  -3   4   4       61.62       66.43      5.61 o 
  -2   4   4        0.27        3.29      0.93 o 
  -1   4   4       73.68       76.89      3.04 o 
   0   4   4        0.49        3.15      0.90 o 
   1   4   4       28.08       28.55      0.82 o 
   2   4   4       28.13       28.49      2.08 o 
   3   4   4       10.14       10.82      1.25 o 
   4   4   4        6.40        5.76      0.89 o 
   5   4   4        1.78        1.91      0.87 o 
   6   4   4        0.13        0.37      0.72 o 
   7   4   4        2.60        1.34      1.11 o 
 -16   1   5       14.41       15.07      1.09 o 
 -15   1   5        0.59        0.48      0.79 o 
 -14   1   5        0.02        0.25      0.74 o 
 -13   1   5      328.10      317.80      2.95 o 
 -12   1   5       39.08       53.55      1.93 o 
 -11   1   5      270.23      223.50      2.37 o 
 -10   1   5       42.03       49.42      1.80 o 
  -9   1   5       31.39       38.78      1.66 o 
  -8   1   5       60.87       71.13     11.48 o 
  -7   1   5       33.87       33.96      1.39 o 
  -6   1   5       11.59       11.66      0.76 o 
  -5   1   5      248.76      270.58     13.78 o 
  -4   1   5       34.81       35.77      1.00 o 
  -3   1   5      113.66      152.11      2.94 o 
  -2   1   5        7.09        6.03      0.62 o 
  -1   1   5       68.12       66.74      3.54 o 
   0   1   5       10.80       15.62      0.72 o 
   1   1   5       64.82       79.31      3.22 o 
   2   1   5      155.31      194.86      1.98 o 
   3   1   5      190.81      231.96     16.81 o 
   4   1   5       45.28       37.89      2.50 o 
   5   1   5        4.74        6.74      0.64 o 
   6   1   5       25.89       34.79      1.47 o 
   7   1   5       62.35       65.92      6.84 o 
   8   1   5      283.13      320.12      4.40 o 
   9   1   5      212.99      220.16      1.53 o 
  10   1   5      321.63      324.97     17.14 o 
  11   1   5        1.83        2.10      0.82 o 
  12   1   5        9.21        9.01      0.90 o 
  13   1   5       75.46       84.39      3.78 o 
  14   1   5        4.79        6.09      1.25 o 
  15   1   5        3.22        2.93      1.89 o 
 -14   2   5       70.10       82.25     15.95 o 
 -13   2   5       29.11       32.48      7.85 o 
 -12   2   5       68.36       73.61     17.21 o 
 -11   2   5       31.33       34.80      7.71 o 
 -10   2   5        9.09        9.42      1.57 o 
  -9   2   5       11.75       15.67      1.19 o 
  -8   2   5       11.20       10.18      0.83 o 
  -7   2   5        2.20        2.28      0.76 o 
  -6   2   5      134.08      160.05     12.81 o 
  -5   2   5       39.91       37.79      1.35 o 
  -4   2   5       14.56       13.55      1.12 o 
  -3   2   5      175.06      154.03      1.91 o 
  -2   2   5      315.93      351.95      2.66 o 
  -1   2   5      216.97      238.13     21.78 o 
   0   2   5      690.47      756.75     12.94 o 
   1   2   5      109.16      109.93      3.60 o 
   2   2   5       18.66       17.37      1.05 o 
   3   2   5      116.71      103.89      8.36 o 
   4   2   5        0.92        0.43      0.64 o 
   5   2   5       36.36       32.48      1.32 o 
   6   2   5        0.93        0.32      0.72 o 
   7   2   5        7.10        4.90      0.69 o 
   8   2   5        2.56        1.56      0.88 o 
   9   2   5      198.92      193.77     11.64 o 
  10   2   5       21.51       23.18      1.25 o 
  11   2   5      216.08      226.53      6.91 o 
  12   2   5       41.95       43.92      1.68 o 
  13   2   5        8.49        9.47      1.30 o 
 -12   3   5       19.30       22.05      2.49 o 
 -11   3   5       20.91       21.36      3.22 o 
 -10   3   5        2.36        3.64      0.89 o 
  -9   3   5        1.86        1.62      0.84 o 
  -8   3   5        0.65       -0.10      0.73 o 
  -7   3   5       28.97       36.80      3.52 o 
  -6   3   5        5.23        5.42      0.66 o 
  -5   3   5       60.33       55.83      0.91 o 
  -4   3   5      191.16      183.51     16.39 o 
  -3   3   5       53.66       47.43      3.29 o 
  -2   3   5     1125.17     1015.10     26.70 o 
  -1   3   5      509.73      500.00     32.95 o 
   0   3   5       60.18       61.11      3.75 o 
   1   3   5      150.46      135.16      2.95 o 
   2   3   5      272.05      246.21      3.81 o 
   3   3   5        3.53        3.80      0.72 o 
   4   3   5       17.97       17.85      0.70 o 
   5   3   5       36.15       36.42      0.84 o 
   6   3   5       44.46       40.72      0.89 o 
   7   3   5       36.34       35.77      1.39 o 
   8   3   5       33.70       36.95      1.23 o 
   9   3   5        2.76        2.34      0.66 o 
  10   3   5       26.34       29.52      1.65 o 
  11   3   5       16.07       17.58      1.14 o 
  -7   4   5       21.04       21.44      0.94 o 
  -6   4   5       39.03       43.17      2.56 o 
  -5   4   5       24.52       27.67      3.67 o 
  -4   4   5       65.51       64.68      1.06 o 
  -3   4   5       49.12       49.88      1.47 o 
  -2   4   5        0.23        0.41      0.73 o 
  -1   4   5        0.02        6.05      3.52 o 
   0   4   5      178.75      186.95      3.17 o 
   1   4   5      102.44      107.90      1.52 o 
   2   4   5        4.83        6.13      1.63 o 
   3   4   5       36.08       39.03      0.96 o 
   4   4   5       36.68       38.24      0.91 o 
   5   4   5       23.12       25.52      0.94 o 
   6   4   5       37.11       40.00      1.10 o 
 -16   0   6        0.01       -0.61      1.37 o 
 -15   0   6       52.64       53.41      1.75 o 
 -14   0   6       56.17       77.08      2.15 o 
 -13   0   6      249.51      341.79      3.11 o 
 -12   0   6       54.99       55.87      1.47 o 
 -11   0   6        4.22        7.40      1.61 o 
 -10   0   6       73.24       64.44      1.50 o 
  -9   0   6      894.05      776.70      3.52 o 
  -8   0   6      356.04      256.01      2.19 o 
  -7   0   6       80.83      102.86      1.89 o 
  -6   0   6      730.22      746.68      3.40 o 
  -5   0   6     1889.58     2407.20      6.17 o 
  -4   0   6      486.10      537.27      3.12 o 
  -3   0   6     2116.87     2344.41     27.63 o 
  -2   0   6      404.36      437.02      5.47 o 
  -1   0   6        0.37        3.98      1.33 o 
   0   0   6      127.23      112.95      1.62 o 
   1   0   6     1550.27     1813.07     71.55 o 
   2   0   6      521.33      502.72     75.00 o 
   3   0   6     3367.02     3897.75    274.83 o 
   4   0   6      507.58      584.20      4.41 o 
   5   0   6        1.84        1.64      0.70 o 
   6   0   6     1095.27     1030.33    185.94 o 
   7   0   6       45.74       58.42     10.89 o 
   8   0   6      622.13      718.25    154.60 o 
   9   0   6       73.60       85.23     18.46 o 
  10   0   6       56.66       55.16      4.39 o 
  11   0   6        0.69        0.61      0.79 o 
  12   0   6       53.80       56.92      4.18 o 
  13   0   6       37.64       44.18      3.74 o 
  14   0   6       97.12       88.01      5.62 o 
  15   0   6      191.16      218.48     30.02 o 
 -15   1   6        0.55        0.16      0.89 o 
 -14   1   6       11.68       17.20      3.51 o 
 -13   1   6        4.41        5.54      1.21 o 
 -12   1   6       22.17       18.29      0.92 o 
 -11   1   6      146.42      192.44     27.64 o 
 -10   1   6      840.97      765.94     39.79 o 
  -9   1   6      154.62      136.53     10.38 o 
  -8   1   6      103.25       97.98     13.07 o 
  -7   1   6      546.83      567.22     75.34 o 
  -6   1   6        3.23        4.66      0.64 o 
  -5   1   6      815.54      875.41     57.99 o 
  -4   1   6      569.41      504.49     25.65 o 
  -3   1   6      102.52      110.95      4.43 o 
  -2   1   6        0.10        1.99      0.58 o 
  -1   1   6      182.92      196.87     11.49 o 
   0   1   6      120.51      126.96      3.49 o 
   1   1   6     1620.92     1710.45     69.42 o 
   2   1   6      817.76      842.81     35.44 o 
   3   1   6       35.58       43.01      0.85 o 
   4   1   6      464.37      459.09     38.94 o 
   5   1   6      403.03      428.47     47.42 o 
   6   1   6        3.49        4.10      0.59 o 
   7   1   6      444.34      442.37     33.04 o 
   8   1   6      539.73      502.41     48.51 o 
   9   1   6        4.05        4.82      0.73 o 
  10   1   6       73.35       80.80      7.00 o 
  11   1   6        0.02        0.70      0.78 o 
  12   1   6       19.23       24.02      1.98 o 
  13   1   6      147.21      161.05      5.48 o 
  14   1   6       29.38       31.32      1.26 o 
 -14   2   6       87.43       96.57     28.88 o 
 -13   2   6       24.69       25.28      2.99 o 
 -12   2   6      113.94      116.38     20.82 o 
 -11   2   6       65.12       76.55      1.69 o 
 -10   2   6        1.19        0.55      0.93 o 
  -9   2   6      148.95      156.75      7.89 o 
  -8   2   6      396.39      406.73     31.82 o 
  -7   2   6        0.08        0.15      0.88 o 
  -6   2   6       45.56       50.45      0.95 o 
  -5   2   6       52.26       68.57      8.93 o 
  -4   2   6       56.24       52.05      0.97 o 
  -3   2   6      315.37      367.77     16.42 o 
  -2   2   6       86.02       98.64      1.12 o 
  -1   2   6       47.94       53.19      1.84 o 
   0   2   6       19.55       18.55      0.82 o 
   1   2   6       19.52       17.75      0.82 o 
   2   2   6      395.90      382.54     22.90 o 
   3   2   6      361.00      342.49     19.56 o 
   4   2   6      230.72      220.05     18.60 o 
   5   2   6       95.49       88.57      4.23 o 
   6   2   6      396.39      324.99     18.05 o 
   7   2   6       31.35       27.65      1.11 o 
   8   2   6       73.35       68.55      4.60 o 
   9   2   6      315.97      273.55     15.64 o 
  10   2   6       68.29       65.54      4.18 o 
  11   2   6       13.10       13.99      0.78 o 
  12   2   6       71.58       71.05      5.26 o 
  13   2   6        0.00        0.44      1.28 o 
 -11   3   6       32.80       32.41      1.07 o 
 -10   3   6       55.51       56.75      3.69 o 
  -9   3   6        3.50        3.92      0.77 o 
  -8   3   6        0.03       -0.46      0.67 o 
  -7   3   6        4.69        5.67      0.84 o 
  -6   3   6        0.09        1.54      0.71 o 
  -5   3   6       42.98       44.52      6.28 o 
  -4   3   6       20.79       22.61      1.12 o 
  -3   3   6      141.86      154.23     23.38 o 
  -2   3   6        1.33        2.92      1.02 o 
  -1   3   6      149.06      138.46      1.43 o 
   0   3   6       78.16       67.76      1.12 o 
   1   3   6      137.59      129.82      5.32 o 
   2   3   6       79.36       76.57      1.88 o 
   3   3   6        0.67        2.02      0.81 o 
   4   3   6       83.30       78.25      1.14 o 
   5   3   6        0.13        1.11      0.60 o 
   6   3   6       20.47       19.29      0.78 o 
   7   3   6       25.14       24.64      0.74 o 
   8   3   6       57.36       56.28      2.67 o 
   9   3   6        0.94        1.31      0.79 o 
  10   3   6       34.71       36.29      1.84 o 
  -6   4   6        2.02        1.47      0.77 o 
  -5   4   6        0.43        0.98      0.81 o 
  -4   4   6        8.86        6.34      0.78 o 
  -3   4   6       28.86       30.10      1.69 o 
  -2   4   6      140.25      130.62      1.89 o 
  -1   4   6        2.82        5.59      0.85 o 
   0   4   6       29.06       28.34      0.91 o 
   1   4   6        2.76        2.97      0.81 o 
   2   4   6        1.36        1.17      1.00 o 
   3   4   6        8.55        7.91      0.78 o 
   4   4   6        2.72        1.71      0.82 o 
   5   4   6        0.05       -0.82      0.92 o 
 -15   1   7        7.13        9.43      1.52 o 
 -14   1   7       14.34       13.99      1.11 o 
 -13   1   7        0.17       -0.45      0.96 o 
 -12   1   7       72.21       70.89      3.49 o 
 -11   1   7        7.23        9.08      3.11 o 
 -10   1   7        7.46        5.44      0.94 o 
  -9   1   7        0.44        1.58      0.88 o 
  -8   1   7        2.72        3.51      0.76 o 
  -7   1   7      101.29      122.72     10.44 o 
  -6   1   7       97.15      101.44      9.26 o 
  -5   1   7      123.81      140.73     13.73 o 
  -4   1   7       17.23       14.15      0.63 o 
  -3   1   7       17.62       18.78      1.01 o 
  -2   1   7      375.29      399.53     17.78 o 
  -1   1   7      258.13      303.52     10.57 o 
   0   1   7        5.13        6.41      0.58 o 
   1   1   7      524.08      611.05     16.41 o 
   2   1   7        2.72        1.78      0.58 o 
   3   1   7       22.01       26.81      2.82 o 
   4   1   7       56.23       64.67      2.08 o 
   5   1   7       63.07       59.62      4.05 o 
   6   1   7        6.54        9.06      0.69 o 
   7   1   7       70.39       73.38      6.09 o 
   8   1   7      123.23      138.66      8.71 o 
   9   1   7      253.02      295.27     29.02 o 
  10   1   7      110.00      115.01     15.84 o 
  11   1   7       42.65       44.87      1.23 o 
  12   1   7       16.59       19.10      1.62 o 
  13   1   7        1.42        2.06      1.05 o 
 -13   2   7       36.40       44.66      1.65 o 
 -12   2   7      109.50      134.58      2.07 o 
 -11   2   7       16.29       18.61      4.21 o 
 -10   2   7       44.30       54.32      5.02 o 
  -9   2   7       35.91       48.18     11.61 o 
  -8   2   7        0.04        1.20      0.90 o 
  -7   2   7       96.22      119.26     17.61 o 
  -6   2   7       51.28       58.49      5.37 o 
  -5   2   7        6.53        7.64      0.76 o 
  -4   2   7       19.28       22.09      2.18 o 
  -3   2   7      199.50      209.55     24.94 o 
  -2   2   7      573.48      602.03     18.69 o 
  -1   2   7       65.11       65.61      7.44 o 
   0   2   7      212.42      193.59     14.86 o 
   1   2   7        7.48        6.06      0.72 o 
   2   2   7        0.01       -0.30      0.73 o 
   3   2   7      100.86       90.63      3.81 o 
   4   2   7        1.88        2.31      0.63 o 
   5   2   7       66.23       63.80      6.20 o 
   6   2   7       68.07       69.47      2.29 o 
   7   2   7       40.61       36.42      0.84 o 
   8   2   7       45.73       49.03      4.53 o 
   9   2   7      126.32      143.35      9.09 o 
  10   2   7       25.34       26.97      0.97 o 
  11   2   7       19.18       18.96      1.58 o 
  12   2   7       43.31       44.20      1.21 o 
 -10   3   7       49.62       46.90      4.32 o 
  -9   3   7        5.77        5.19      1.03 o 
  -8   3   7      111.99      123.64     10.52 o 
  -7   3   7       79.20       82.56      2.54 o 
  -6   3   7       19.31       19.83      2.45 o 
  -5   3   7       82.85       83.23      1.18 o 
  -4   3   7       53.36       49.47      2.27 o 
  -3   3   7       62.01       62.20      3.33 o 
  -2   3   7        4.96        6.47      1.16 o 
  -1   3   7      372.57      406.21     72.29 o 
   0   3   7      125.56      121.27      1.34 o 
   1   3   7        6.62        6.29      0.97 o 
   2   3   7       45.07       42.90      1.78 o 
   3   3   7        0.85        1.49      1.20 o 
   4   3   7      152.23      135.25      1.21 o 
   5   3   7        4.27        4.39      0.71 o 
   6   3   7       58.37       49.35      1.49 o 
   7   3   7       41.44       39.00      2.62 o 
   8   3   7       26.60       27.99      1.48 o 
   9   3   7        3.88        3.90      0.76 o 
  -4   4   7        1.10        4.15      2.18 o 
  -3   4   7      193.77      162.91      1.75 o 
  -2   4   7       39.59       38.74      3.22 o 
  -1   4   7       27.00       23.60      1.48 o 
   0   4   7       20.65       23.27      1.15 o 
   1   4   7       17.81       15.00      1.18 o 
   2   4   7        7.23        7.94      1.04 o 
   3   4   7        6.61        6.88      1.90 o 
 -14   0   8       42.10       35.92      1.55 o 
 -13   0   8       17.67       20.02      1.35 o 
 -12   0   8      324.70      324.49      2.74 o 
 -11   0   8      629.66      764.51      3.99 o 
 -10   0   8       96.85      117.81      2.09 o 
  -9   0   8      310.89      381.62      2.83 o 
  -8   0   8      223.68      259.64      2.45 o 
  -7   0   8        7.53        7.48      1.08 o 
  -6   0   8      251.15      222.54      1.96 o 
  -5   0   8      265.23      269.33      2.14 o 
  -4   0   8       37.55       41.39      1.61 o 
  -3   0   8        4.87        4.00      0.85 o 
  -2   0   8       10.57       10.67      0.74 o 
  -1   0   8      409.15      431.62      3.12 o 
   0   0   8      748.03      810.44      5.30 o 
   1   0   8       71.87       66.35      0.94 o 
   2   0   8        0.05        1.40      0.68 o 
   3   0   8      567.93      552.28     91.61 o 
   4   0   8      108.71      125.41      6.29 o 
   5   0   8      104.59      105.97     19.70 o 
   6   0   8      576.25      638.88     74.65 o 
   7   0   8      608.56      551.16     37.20 o 
   8   0   8      587.04      669.28     63.01 o 
   9   0   8      442.22      422.14     45.48 o 
  10   0   8       86.21       96.65     14.11 o 
  11   0   8      159.92      170.08     24.59 o 
  12   0   8      281.56      363.33     34.65 o 
  13   0   8        2.14        2.71      1.14 o 
 -14   1   8       75.91       76.90     12.67 o 
 -13   1   8      128.47      157.14     64.60 o 
 -12   1   8        5.35        5.59      0.86 o 
 -11   1   8       54.06       68.16     20.11 o 
 -10   1   8      235.52      286.50     88.43 o 
  -9   1   8      187.06      186.95     59.16 o 
  -8   1   8        1.00        2.01      0.69 o 
  -7   1   8       94.98       84.91      5.39 o 
  -6   1   8      113.43      131.49     10.79 o 
  -5   1   8      263.60      271.19     21.59 o 
  -4   1   8     1075.28     1101.22     99.04 o 
  -3   1   8       40.45       45.21      3.27 o 
  -2   1   8      551.37      590.54     48.41 o 
  -1   1   8        8.65        9.79      0.68 o 
   0   1   8        0.41        1.26      0.79 o 
   1   1   8      610.31      635.49     10.10 o 
   2   1   8     1127.78     1278.00     52.22 o 
   3   1   8       60.55       63.08      4.39 o 
   4   1   8       68.37       69.77      5.31 o 
   5   1   8      364.36      352.99     18.59 o 
   6   1   8       12.48       18.27      1.75 o 
   7   1   8      568.87      600.15     40.01 o 
   8   1   8       33.90       31.84      1.31 o 
   9   1   8        6.98        9.13      0.68 o 
  10   1   8       27.88       34.70      4.81 o 
  11   1   8       24.73       24.73      1.97 o 
  12   1   8       36.32       39.78      3.67 o 
 -12   2   8       18.59       19.27      4.70 o 
 -11   2   8       95.44       97.28     15.92 o 
 -10   2   8        1.02        0.56      0.69 o 
  -9   2   8        4.94        9.60      1.20 o 
  -8   2   8       37.53       50.72      1.30 o 
  -7   2   8       20.86       25.24      1.96 o 
  -6   2   8      432.01      484.42     71.25 o 
  -5   2   8       62.27       59.85      3.68 o 
  -4   2   8        0.03       -0.06      0.67 o 
  -3   2   8      264.85      247.93     23.75 o 
  -2   2   8      209.85      218.80     22.34 o 
  -1   2   8      291.05      280.05      7.26 o 
   0   2   8      959.01      992.59     42.30 o 
   1   2   8      290.22      272.12     20.66 o 
   2   2   8       59.88       49.81      2.23 o 
   3   2   8      163.31      137.86      7.19 o 
   4   2   8       26.86       28.37      2.14 o 
   5   2   8       21.96       23.57      2.62 o 
   6   2   8       44.67       43.24      0.97 o 
   7   2   8       17.87       16.43      2.23 o 
   8   2   8        8.53        7.75      0.83 o 
   9   2   8       17.05       16.43      0.78 o 
  10   2   8        5.85        6.66      0.75 o 
  11   2   8       49.01       53.83      6.58 o 
  -9   3   8       12.56       15.73      1.01 o 
  -8   3   8       22.72       20.39      1.00 o 
  -7   3   8       12.99       11.95      1.06 o 
  -6   3   8        4.40        4.04      1.69 o 
  -5   3   8       38.76       35.64      2.21 o 
  -4   3   8       27.78       26.52      1.50 o 
  -3   3   8        4.28        5.09      0.91 o 
  -2   3   8        0.33       -0.53      0.95 o 
  -1   3   8       50.00       45.33      1.04 o 
   0   3   8        3.48        1.79      1.40 o 
   1   3   8       78.23       71.72      1.75 o 
   2   3   8       53.26       46.47      0.87 o 
   3   3   8       16.90       15.02      0.75 o 
   4   3   8       32.96       29.73      1.17 o 
   5   3   8        8.20        6.45      1.02 o 
   6   3   8       14.90       14.23      1.87 o 
   7   3   8       18.85       17.48      0.89 o 
   8   3   8       21.51       19.19      1.03 o 
 -13   1   9        0.99        1.56      1.31 o 
 -12   1   9        1.13        2.38      0.89 o 
 -11   1   9       94.16       94.55     18.81 o 
 -10   1   9       29.92       29.37      5.43 o 
  -9   1   9       38.70       34.96      8.09 o 
  -8   1   9       36.94       36.01      4.53 o 
  -7   1   9      133.38      140.78     17.51 o 
  -6   1   9       10.05       10.35      1.39 o 
  -5   1   9        1.94        2.01      0.69 o 
  -4   1   9       31.16       33.33      3.65 o 
  -3   1   9      500.70      558.75     50.88 o 
  -2   1   9        0.21        0.88      0.73 o 
  -1   1   9      198.80      208.35     15.03 o 
   0   1   9       96.12      102.00      5.00 o 
   1   1   9        2.47        2.85      0.61 o 
   2   1   9       87.30      100.25      1.36 o 
   3   1   9       11.92       10.64      0.71 o 
   4   1   9       32.23       32.39      1.61 o 
   5   1   9       14.98       18.77      0.76 o 
   6   1   9       45.09       46.21      0.86 o 
   7   1   9       24.65       28.79      3.22 o 
   8   1   9       44.86       52.59      1.78 o 
   9   1   9        1.29        0.77      0.84 o 
  10   1   9        4.65        3.63      0.73 o 
  11   1   9        0.48        0.42      0.74 o 
 -11   2   9       17.15       17.64      7.23 o 
 -10   2   9       10.97       13.98      2.31 o 
  -9   2   9      131.76      136.80     21.05 o 
  -8   2   9      116.86      129.97     19.28 o 
  -7   2   9       14.83       16.57      2.49 o 
  -6   2   9      225.72      249.22     39.27 o 
  -5   2   9       15.87       19.26      1.57 o 
  -4   2   9       32.89       33.57      4.42 o 
  -3   2   9        0.24       -0.11      0.68 o 
  -2   2   9      110.71      113.21     14.09 o 
  -1   2   9       57.61       57.87      6.81 o 
   0   2   9      161.37      159.49     16.46 o 
   1   2   9        1.07        2.09      0.65 o 
   2   2   9       52.51       53.17      1.57 o 
   3   2   9      147.01      124.93      1.12 o 
   4   2   9       40.22       36.12      2.93 o 
   5   2   9      180.56      158.21     20.08 o 
   6   2   9       14.93       15.22      1.78 o 
   7   2   9        2.25        3.14      0.77 o 
   8   2   9       24.52       26.77      3.92 o 
   9   2   9       96.62       85.71      1.78 o 
  10   2   9       65.17       70.50      6.83 o 
  -8   3   9       79.65       74.62      2.63 o 
  -7   3   9       58.28       67.29     16.59 o 
  -6   3   9        0.17        1.35      1.02 o 
  -5   3   9        5.91        7.46      1.05 o 
  -4   3   9       45.28       42.02      1.18 o 
  -3   3   9        1.22        0.51      0.71 o 
  -2   3   9       59.48       53.58      1.04 o 
  -1   3   9       26.71       25.08      1.04 o 
   0   3   9       26.24       20.16      0.78 o 
   1   3   9       58.15       50.12      2.89 o 
   2   3   9       12.01       11.38      0.76 o 
   3   3   9        6.56        5.26      1.31 o 
   4   3   9      124.46      106.15      2.36 o 
   5   3   9      129.12      107.91      1.74 o 
   6   3   9       10.89        8.04      1.20 o 
 -12   0  10       64.76       71.99      2.16 o 
 -11   0  10       11.79       12.55      1.31 o 
 -10   0  10       61.28       55.05      1.47 o 
  -9   0  10        0.80        2.78      1.15 o 
  -8   0  10        6.73        7.38      1.16 o 
  -7   0  10       72.96       80.14      1.88 o 
  -6   0  10      251.22      239.69      2.10 o 
  -5   0  10      819.31      680.77      2.99 o 
  -4   0  10      253.31      274.26      2.14 o 
  -3   0  10     2006.51     2110.34      4.95 o 
  -2   0  10        0.78        1.95      1.15 o 
  -1   0  10      452.48      487.38      3.59 o 
   0   0  10     1018.27     1100.73     19.97 o 
   1   0  10      476.91      515.94     49.99 o 
   2   0  10        7.71        8.11      0.91 o 
   3   0  10       62.51       76.55      2.56 o 
   4   0  10       95.03      101.47      3.88 o 
   5   0  10       30.70       35.37      4.75 o 
   6   0  10      296.80      374.63     36.21 o 
   7   0  10      113.89      139.78     11.17 o 
   8   0  10       11.70       15.08      1.03 o 
   9   0  10       94.48      111.95     17.14 o 
  10   0  10        0.56        1.31      1.03 o 
 -12   1  10       85.41       93.82     31.62 o 
 -11   1  10        2.13        2.48      1.26 o 
 -10   1  10       61.94       61.79      2.35 o 
  -9   1  10        1.02        3.09      1.00 o 
  -8   1  10       90.23      104.45     28.01 o 
  -7   1  10      182.47      202.50     28.86 o 
  -6   1  10        3.01        4.62      0.80 o 
  -5   1  10       90.98       93.64     10.53 o 
  -4   1  10      167.44      179.24     16.04 o 
  -3   1  10       26.54       26.94      2.84 o 
  -2   1  10      590.72      634.72     43.92 o 
  -1   1  10      739.75      826.30     36.39 o 
   0   1  10       13.86       15.36      0.74 o 
   1   1  10       94.74       93.21      5.09 o 
   2   1  10      222.40      222.60      8.16 o 
   3   1  10        2.13       -0.02      1.08 o 
   4   1  10      117.13      122.25      3.21 o 
   5   1  10       46.74       53.86      1.40 o 
   6   1  10       43.61       43.98      0.98 o 
   7   1  10      162.54      182.48      9.36 o 
   8   1  10      197.56      244.96     24.23 o 
   9   1  10      105.37      105.06      5.73 o 
  10   1  10      207.33      237.87     48.80 o 
 -10   2  10        1.46        2.14      0.76 o 
  -9   2  10       41.96       46.45      6.07 o 
  -8   2  10        6.13        5.33      1.14 o 
  -7   2  10        0.00       -0.43      0.69 o 
  -6   2  10      107.93      106.66     13.88 o 
  -5   2  10      130.55      140.36     21.60 o 
  -4   2  10        0.10        0.40      0.74 o 
  -3   2  10       18.68       20.56      2.73 o 
  -2   2  10       17.28       19.22      2.76 o 
  -1   2  10        3.86        3.74      0.95 o 
   0   2  10       70.51       60.18      5.72 o 
   1   2  10      181.08      156.40      9.48 o 
   2   2  10        4.34        3.45      0.76 o 
   3   2  10       53.09       41.64      1.01 o 
   4   2  10        0.93        1.35      0.76 o 
   5   2  10      121.25       96.73      4.58 o 
   6   2  10      281.35      238.57     16.57 o 
   7   2  10        3.62        3.01      0.91 o 
   8   2  10      116.01      106.27      4.94 o 
  -6   3  10        2.82        1.55      1.88 o 
  -5   3  10       13.59       10.15      0.86 o 
  -4   3  10        1.61        1.69      0.75 o 
  -3   3  10        0.54        1.00      0.79 o 
  -2   3  10       12.85       11.19      0.97 o 
  -1   3  10       77.85       68.75      2.41 o 
   0   3  10        5.62        4.12      0.82 o 
   1   3  10       36.60       32.27      1.12 o 
   2   3  10        3.11        1.79      0.82 o 
   3   3  10        1.94        1.86      0.82 o 
 -11   1  11        0.12        0.65      1.83 o 
 -10   1  11      100.34      100.99     26.32 o 
  -9   1  11       31.07       27.95      6.76 o 
  -8   1  11        0.11        1.05      1.01 o 
  -7   1  11       27.00       24.08      2.62 o 
  -6   1  11        1.51        3.13      0.96 o 
  -5   1  11       72.17       83.22      9.53 o 
  -4   1  11      118.77      113.72     11.65 o 
  -3   1  11       51.28       52.70      4.69 o 
  -2   1  11       57.98       61.72      6.33 o 
  -1   1  11        1.23        1.80      0.72 o 
   0   1  11       26.00       26.29      2.04 o 
   1   1  11       11.29       13.90      0.74 o 
   2   1  11       42.12       49.28      2.75 o 
   3   1  11       10.71       10.53      0.84 o 
   4   1  11      132.86      141.30      6.48 o 
   5   1  11       87.05       84.22      4.73 o 
   6   1  11        0.10        0.81      0.86 o 
   7   1  11       48.26       50.69      3.21 o 
   8   1  11       33.34       36.44      1.97 o 
  -8   2  11       79.01       90.52     16.79 o 
  -7   2  11        0.90       -0.09      0.73 o 
  -6   2  11       21.20       25.72      4.21 o 
  -5   2  11        7.58        8.58      1.57 o 
  -4   2  11        0.01        0.74      0.70 o 
  -3   2  11       31.81       31.93      2.67 o 
  -2   2  11        7.93        9.96      0.79 o 
  -1   2  11        6.55        6.72      0.92 o 
   0   2  11       74.00       59.58      3.92 o 
   1   2  11       21.58       20.66      1.71 o 
   2   2  11       57.21       44.29      2.08 o 
   3   2  11      107.60       85.84      2.38 o 
   4   2  11      109.17       80.40      2.35 o 
   5   2  11       11.87        9.36      0.93 o 
   6   2  11      113.80      100.51     14.83 o 
  -9   0  12      164.60      131.65      1.99 o 
  -8   0  12      117.94       99.20      1.78 o 
  -7   0  12       39.85       33.93      1.43 o 
  -6   0  12      109.16       85.51      1.57 o 
  -5   0  12       97.32       98.95      1.65 o 
  -4   0  12      208.09      201.51      1.96 o 
  -3   0  12      426.78      440.92      2.61 o 
  -2   0  12      778.94      821.84      3.57 o 
  -1   0  12        2.21        4.38      0.96 o 
   0   0  12      110.96      121.74      1.44 o 
   1   0  12      123.52      135.52      1.49 o 
   2   0  12      117.47      130.03      1.48 o 
   3   0  12      154.84      158.19      3.47 o 
   4   0  12       36.07       36.83      0.97 o 
   5   0  12       55.82       63.88      1.38 o 
   6   0  12       82.41       99.63      1.34 o 
   7   0  12       35.31       39.79      7.41 o 
  -8   1  12      128.74      130.11     43.40 o 
  -7   1  12      126.69      121.98     34.93 o 
  -6   1  12      120.17      122.49     16.61 o 
  -5   1  12       45.40       47.77      5.90 o 
  -4   1  12      388.10      423.80     45.59 o 
  -3   1  12        0.03        1.07      0.77 o 
  -2   1  12      221.90      226.34     23.70 o 
  -1   1  12      228.21      232.02     20.75 o 
   0   1  12       43.34       47.96      0.88 o 
   1   1  12       19.71       19.63      0.80 o 
   2   1  12       21.84       21.79      1.12 o 
   3   1  12       19.31       20.13      1.11 o 
   4   1  12      201.16      202.12     12.36 o 
   5   1  12      141.12      158.92      1.78 o 
   6   1  12        0.02        0.86      0.82 o 
  -5   2  12        3.68        4.00      1.08 o 
  -4   2  12       88.88       80.19     12.48 o 
  -3   2  12      115.20      103.68     12.70 o 
  -2   2  12       54.00       46.71      5.89 o 
  -1   2  12       43.63       34.76      4.06 o 
   0   2  12       96.25       77.55      4.25 o 
   1   2  12        0.13        0.96      0.82 o 
   2   2  12       26.54       18.13      0.83 o 
   3   2  12      102.03       83.82      6.25 o 
  -5   1  13       86.37       85.08      8.77 o 
  -4   1  13      130.44      121.01     15.90 o 
  -3   1  13       20.13       16.88      1.75 o 
  -2   1  13       68.79       68.03      6.16 o 
  -1   1  13       81.47       78.15      9.05 o 
   0   1  13        0.06        1.00      0.73 o 
   1   1  13       49.12       45.15      2.58 o 
   2   1  13       13.39       14.42      0.79 o 
   3   1  13       50.75       54.22      2.95 o 
                                                 
